# Supplementary material for: Polymer Backbone Stabilized Methylammonium Lead Bromide Perovskite Nano Islands
Source: Nanomaterials (Basel). 2023 Oct 12;13(20):2750. doi: 10.3390/nano13202750 (PMC10609000; doi:10.3390/nano13202750)
Supplement: Supplementary file 1 [file nanomaterials-13-02750-s001.zip]

Archive with 1 entries (1 files):
- nanomaterials-2631661-supplementary.pdf
